# Supplementary material for: Enrichment-Free Single-Cell Detection and Morphogenomic Profiling of Myeloma Patient Samples to Delineate Circulating Rare Plasma Cell Clones
Source: Curr Oncol. 2022 Apr 21;29(5):2954–72. doi: 10.3390/curroncol29050242 (PMC9139906; doi:10.3390/curroncol29050242)
Supplement: Supplementary file 1 [file curroncol-29-00242-s001.zip]

Archive with 1 entries (1 files):
- curroncol-1633389-supplementary.pdf
